# Supplementary material for: Enantioselective palladium/copper-catalyzed C–C σ-bond activation synergized with Sonogashira-type C(sp3)–C(sp) cross-coupling alkynylation
Source: Chem Sci. 2019 Jun 21;10(32):7579–83. doi: 10.1039/c9sc02431j (PMC6761865; doi:10.1039/c9sc02431j)
Supplement: Supplementary file 2 [file SC-010-C9SC02431J-s002.cif]

# Electronic Supplementary Material (ESI) for Chemical Science.
# This journal is © The Royal Society of Chemistry 2019

####################################################################### 
# 
# This file contains crystal structure data downloaded from the 
# Cambridge Structural Database (CSD) hosted by the Cambridge 
# Crystallographic Data Centre (CCDC).
# 
# Full information about CCDC data access policies and citation 
# guidelines are available at http://www.ccdc.cam.ac.uk/access/V1 
# 
# Audit and citation data items may have been added by the CCDC. 
# Please retain this information to preserve the provenance of 
# this file and to allow appropriate attribution of the data. 
# 
#######################################################################

data_cu_190326a_0m
_database_code_depnum_ccdc_archive 'CCDC 1910015'
loop_
_audit_author_name
_audit_author_address
'Jian Cao'
;Hangzhou Normal University
China
;
_audit_update_record             
;
2019-04-15 deposited with the CCDC.	2019-06-20 downloaded from the CCDC.
;
_audit_creation_date             2019-03-28
_audit_creation_method           
;
Olex2 1.2
(compiled 2018.05.29 svn.r3508 for OlexSys, GUI svn.r5506)
;
_shelx_SHELXL_version_number     2014/7
_chemical_name_common            ?
_chemical_name_systematic        ?
_chemical_formula_moiety         'C19 H16 O'
_chemical_formula_sum            'C19 H16 O'
_chemical_formula_weight         260.32
_chemical_absolute_configuration ?
_chemical_melting_point          ?
loop_
_atom_type_symbol
_atom_type_description
_atom_type_scat_dispersion_real
_atom_type_scat_dispersion_imag
_atom_type_scat_source
C C 0.0181 0.0091 'International Tables Vol C Tables 4.2.6.8 and 6.1.1.4'
H H 0.0000 0.0000 'International Tables Vol C Tables 4.2.6.8 and 6.1.1.4'
O O 0.0492 0.0322 'International Tables Vol C Tables 4.2.6.8 and 6.1.1.4'

_shelx_space_group_comment       
;
The symmetry employed for this shelxl refinement is uniquely defined
by the following loop, which should always be used as a source of
symmetry information in preference to the above space-group names.
They are only intended as comments.
;
_space_group_crystal_system      orthorhombic
_space_group_IT_number           19
_space_group_name_H-M_alt        'P 21 21 21'
_space_group_name_Hall           'P 2ac 2ab'
loop_
_space_group_symop_operation_xyz
'x, y, z'
'-x+1/2, -y, z+1/2'
'-x, y+1/2, -z+1/2'
'x+1/2, -y+1/2, -z'

_cell_length_a                   7.9220(2)
_cell_length_b                   18.8611(4)
_cell_length_c                   19.2017(5)
_cell_angle_alpha                90
_cell_angle_beta                 90
_cell_angle_gamma                90
_cell_volume                     2869.07(12)
_cell_formula_units_Z            8
_cell_measurement_reflns_used    3055
_cell_measurement_temperature    293.15
_cell_measurement_theta_max      70.61
_cell_measurement_theta_min      38.71
_shelx_estimated_absorpt_T_max   ?
_shelx_estimated_absorpt_T_min   ?
_exptl_absorpt_coefficient_mu    0.564
_exptl_absorpt_correction_T_max  1.0000
_exptl_absorpt_correction_T_min  0.8893
_exptl_absorpt_correction_type   multi-scan
_exptl_absorpt_process_details   
'SADABS-2016/2 (Bruker,2016/2) was used for absorption correction. wR2(int) was 0.0808 before and 0.0345 after correction. The Ratio of minimum to maximum transmission is 0.8893. The \l/2 correction factor is 0.00150.'
_exptl_absorpt_special_details   ?
_exptl_crystal_colour            colourless
_exptl_crystal_colour_primary    colourless
_exptl_crystal_density_diffrn    1.205
_exptl_crystal_density_meas      ?
_exptl_crystal_density_method    ?
_exptl_crystal_description       block
_exptl_crystal_F_000             1104
_exptl_crystal_preparation       ?
_exptl_crystal_size_max          0.15
_exptl_crystal_size_mid          0.15
_exptl_crystal_size_min          0.14
_exptl_transmission_factor_max   ?
_exptl_transmission_factor_min   ?
_diffrn_reflns_av_R_equivalents  0.0322
_diffrn_reflns_av_unetI/netI     0.0281
_diffrn_reflns_Laue_measured_fraction_full 0.959
_diffrn_reflns_Laue_measured_fraction_max 0.951
_diffrn_reflns_limit_h_max       9
_diffrn_reflns_limit_h_min       -8
_diffrn_reflns_limit_k_max       20
_diffrn_reflns_limit_k_min       -22
_diffrn_reflns_limit_l_max       22
_diffrn_reflns_limit_l_min       -23
_diffrn_reflns_number            15461
_diffrn_reflns_point_group_measured_fraction_full 0.958
_diffrn_reflns_point_group_measured_fraction_max 0.942
_diffrn_reflns_theta_full        67.679
_diffrn_reflns_theta_max         70.831
_diffrn_reflns_theta_min         5.169
_diffrn_ambient_temperature      293.15
_diffrn_detector_area_resol_mean ?
_diffrn_measured_fraction_theta_full 0.959
_diffrn_measured_fraction_theta_max 0.951
_diffrn_measurement_device_type  'Bruker APEX-II CCD'
_diffrn_measurement_method       '\f and \w scans'
_diffrn_radiation_type           CuK\a
_diffrn_radiation_wavelength     1.54178
_diffrn_source                   ?
_diffrn_standards_number         0
_reflns_Friedel_coverage         0.744
_reflns_Friedel_fraction_full    0.957
_reflns_Friedel_fraction_max     0.930
_reflns_number_gt                5090
_reflns_number_total             5208
_reflns_special_details          
;
 Reflections were merged by SHELXL according to the crystal
 class for the calculation of statistics and refinement.
 
 _reflns_Friedel_fraction is defined as the number of unique
 Friedel pairs measured divided by the number that would be
 possible theoretically, ignoring centric projections and
 systematic absences.
;
_reflns_threshold_expression     'I > 2\s(I)'
_computing_cell_refinement       'SAINT v8.37A (Bruker, 2015)'
_computing_data_collection       ?
_computing_data_reduction        'SAINT v8.37A (Bruker, 2015)'
_computing_molecular_graphics    'Olex2 (Dolomanov et al., 2009)'
_computing_publication_material  'Olex2 (Dolomanov et al., 2009)'
_computing_structure_refinement  'ShelXL (Sheldrick, 2015)'
_computing_structure_solution    'ShelXT (Sheldrick, 2015)'
_refine_diff_density_max         0.105
_refine_diff_density_min         -0.096
_refine_diff_density_rms         0.022
_refine_ls_abs_structure_details 
;
 Flack x determined using 2134 quotients [(I+)-(I-)]/[(I+)+(I-)]
 (Parsons, Flack and Wagner, Acta Cryst. B69 (2013) 249-259).
;
_refine_ls_abs_structure_Flack   0.10(10)
_refine_ls_extinction_coef       .
_refine_ls_extinction_method     none
_refine_ls_goodness_of_fit_ref   1.049
_refine_ls_hydrogen_treatment    constr
_refine_ls_matrix_type           full
_refine_ls_number_parameters     363
_refine_ls_number_reflns         5208
_refine_ls_number_restraints     0
_refine_ls_R_factor_all          0.0325
_refine_ls_R_factor_gt           0.0317
_refine_ls_restrained_S_all      1.049
_refine_ls_shift/su_max          0.000
_refine_ls_shift/su_mean         0.000
_refine_ls_structure_factor_coef Fsqd
_refine_ls_weighting_details     
'w=1/[\s^2^(Fo^2^)+(0.0548P)^2^+0.1323P] where P=(Fo^2^+2Fc^2^)/3'
_refine_ls_weighting_scheme      calc
_refine_ls_wR_factor_gt          0.0867
_refine_ls_wR_factor_ref         0.0876
_refine_special_details          ?
_olex2_refinement_description    
;
1. Fixed Uiso
 At 1.2 times of:
  All C(H) groups, All C(H,H) groups
 At 1.5 times of:
  All C(H,H,H) groups
2.a Secondary CH2 refined with riding coordinates:
 C28(H28A,H28B), C31(H31A,H31B), C12(H12A,H12B), C9(H9A,H9B)
2.b Aromatic/amide H refined with riding coordinates:
 C22(H22), C24(H24), C34(H34), C15(H15), C30(H30), C11(H11), C5(H5), C23(H23),
 C3(H3), C19(H19), C18(H18), C38(H38), C35(H35), C36(H36), C17(H17), C16(H16),
 C37(H37), C4(H4)
2.c Idealised Me refined as rotating group:
 C13(H13A,H13B,H13C), C32(H32A,H32B,H32C)
;
_atom_sites_solution_hydrogens   geom
_atom_sites_solution_primary     dual
_atom_sites_solution_secondary   ?
loop_
_atom_site_label
_atom_site_type_symbol
_atom_site_fract_x
_atom_site_fract_y
_atom_site_fract_z
_atom_site_U_iso_or_equiv
_atom_site_adp_type
_atom_site_occupancy
_atom_site_site_symmetry_order
_atom_site_calc_flag
_atom_site_refinement_flags_posn
_atom_site_refinement_flags_adp
_atom_site_refinement_flags_occupancy
_atom_site_disorder_assembly
_atom_site_disorder_group
O2 O 0.3803(2) 0.22909(8) 0.59183(9) 0.0790(4) Uani 1 1 d . . . . .
C25 C 0.75241(19) 0.03250(8) 0.62475(8) 0.0408(3) Uani 1 1 d . . . . .
C7 C 0.1823(2) 0.51396(8) 0.60897(8) 0.0421(3) Uani 1 1 d . . . . .
C6 C 0.3332(2) 0.54833(8) 0.62377(8) 0.0426(3) Uani 1 1 d . . . . .
C14 C 0.4813(2) 0.67025(8) 0.63096(8) 0.0454(3) Uani 1 1 d . . . . .
C26 C 0.6947(2) 0.10111(8) 0.61167(8) 0.0411(3) Uani 1 1 d . . . . .
C2 C 0.1619(2) 0.44168(8) 0.61674(9) 0.0513(4) Uani 1 1 d . . . . .
C10 C 0.3451(2) 0.62411(8) 0.60344(8) 0.0457(3) Uani 1 1 d . . . . .
O1 O -0.0700(3) 0.36451(9) 0.58754(12) 0.1049(7) Uani 1 1 d . . . . .
C22 C 0.4093(2) 0.07199(10) 0.64365(9) 0.0520(4) Uani 1 1 d . . . . .
H22 H 0.2968 0.0848 0.6493 0.062 Uiso 1 1 calc R . . . .
C21 C 0.5280(2) 0.12022(8) 0.61785(8) 0.0467(4) Uani 1 1 d . . . . .
C33 C 1.0136(2) -0.04947(8) 0.62770(9) 0.0464(3) Uani 1 1 d . . . . .
C24 C 0.6329(2) -0.01546(8) 0.65020(9) 0.0472(3) Uani 1 1 d . . . . .
H24 H 0.6656 -0.0616 0.6605 0.057 Uiso 1 1 calc R . . . .
C29 C 0.9277(2) 0.01613(8) 0.60379(8) 0.0445(3) Uani 1 1 d . . . . .
C34 C 1.0137(2) -0.06823(9) 0.69794(9) 0.0519(4) Uani 1 1 d . . . . .
H34 H 0.9515 -0.0416 0.7296 0.062 Uiso 1 1 calc R . . . .
C8 C 0.0266(2) 0.55078(9) 0.58237(9) 0.0505(4) Uani 1 1 d . . . . .
C15 C 0.5207(2) 0.67020(9) 0.70171(9) 0.0532(4) Uani 1 1 d . . . . .
H15 H 0.4652 0.6391 0.7315 0.064 Uiso 1 1 calc R . . . .
C27 C 0.8076(2) 0.16125(8) 0.58859(9) 0.0500(4) Uani 1 1 d . . . . .
C30 C 1.0073(2) 0.06206(10) 0.56142(8) 0.0531(4) Uani 1 1 d . . . . .
H30 H 1.1151 0.0501 0.5463 0.064 Uiso 1 1 calc R . . . .
C11 C 0.2283(3) 0.64982(9) 0.55966(10) 0.0574(4) Uani 1 1 d . . . . .
H11 H 0.2367 0.6972 0.5466 0.069 Uiso 1 1 calc R . . . .
C5 C 0.4618(2) 0.50654(9) 0.65139(10) 0.0545(4) Uani 1 1 d . . . . .
H5 H 0.5644 0.5274 0.6629 0.065 Uiso 1 1 calc R . . . .
C23 C 0.4650(2) 0.00492(9) 0.66033(9) 0.0532(4) Uani 1 1 d . . . . .
H23 H 0.3890 -0.0276 0.6788 0.064 Uiso 1 1 calc R . . . .
C3 C 0.2910(3) 0.40031(9) 0.64426(10) 0.0620(5) Uani 1 1 d . . . . .
H3 H 0.2776 0.3517 0.6504 0.074 Uiso 1 1 calc R . . . .
C28 C 0.6777(3) 0.21508(10) 0.56031(11) 0.0632(5) Uani 1 1 d . . . . .
H28A H 0.7070 0.2628 0.5747 0.076 Uiso 1 1 calc R . . . .
H28B H 0.6740 0.2135 0.5098 0.076 Uiso 1 1 calc R . . . .
C31 C 0.9346(3) 0.13154(10) 0.53671(10) 0.0607(5) Uani 1 1 d . . . . .
H31A H 0.8797 0.1245 0.4921 0.073 Uiso 1 1 calc R . . . .
H31B H 1.0253 0.1655 0.5302 0.073 Uiso 1 1 calc R . . . .
C20 C 0.5087(3) 0.19352(9) 0.59080(10) 0.0572(4) Uani 1 1 d . . . . .
C19 C 0.5688(2) 0.71689(9) 0.58765(10) 0.0567(4) Uani 1 1 d . . . . .
H19 H 0.5461 0.7174 0.5401 0.068 Uiso 1 1 calc R . . . .
C13 C -0.0661(3) 0.58487(12) 0.64414(12) 0.0695(5) Uani 1 1 d . . . . .
H13A H -0.0965 0.5488 0.6771 0.104 Uiso 1 1 calc GR . . . .
H13B H -0.1662 0.6082 0.6277 0.104 Uiso 1 1 calc GR . . . .
H13C H 0.0066 0.6189 0.6661 0.104 Uiso 1 1 calc GR . . . .
C12 C 0.0841(3) 0.60696(10) 0.53020(11) 0.0669(5) Uani 1 1 d . . . . .
H12A H 0.1198 0.5841 0.4874 0.080 Uiso 1 1 calc R . . . .
H12B H -0.0096 0.6382 0.5193 0.080 Uiso 1 1 calc R . . . .
C18 C 0.6890(3) 0.76234(11) 0.61468(12) 0.0693(5) Uani 1 1 d . . . . .
H18 H 0.7458 0.7934 0.5853 0.083 Uiso 1 1 calc R . . . .
C38 C 1.1039(3) -0.09162(10) 0.58118(11) 0.0625(5) Uani 1 1 d . . . . .
H38 H 1.1028 -0.0809 0.5339 0.075 Uiso 1 1 calc R . . . .
C9 C -0.0770(3) 0.48826(10) 0.55283(11) 0.0651(5) Uani 1 1 d . . . . .
H9A H -0.1956 0.4936 0.5642 0.078 Uiso 1 1 calc R . . . .
H9B H -0.0652 0.4856 0.5026 0.078 Uiso 1 1 calc R . . . .
C35 C 1.1056(3) -0.12633(10) 0.72112(12) 0.0646(5) Uani 1 1 d . . . . .
H35 H 1.1058 -0.1381 0.7682 0.077 Uiso 1 1 calc R . . . .
C36 C 1.1968(3) -0.16667(10) 0.67423(15) 0.0757(6) Uani 1 1 d . . . . .
H36 H 1.2590 -0.2054 0.6896 0.091 Uiso 1 1 calc R . . . .
C1 C -0.0048(3) 0.42230(10) 0.58712(11) 0.0653(5) Uani 1 1 d . . . . .
C17 C 0.7248(3) 0.76191(11) 0.68447(13) 0.0720(6) Uani 1 1 d . . . . .
H17 H 0.8056 0.7927 0.7024 0.086 Uiso 1 1 calc R . . . .
C32 C 0.8984(3) 0.19154(10) 0.65260(12) 0.0676(5) Uani 1 1 d . . . . .
H32A H 0.8165 0.2086 0.6854 0.101 Uiso 1 1 calc GR . . . .
H32B H 0.9703 0.2299 0.6385 0.101 Uiso 1 1 calc GR . . . .
H32C H 0.9653 0.1551 0.6739 0.101 Uiso 1 1 calc GR . . . .
C16 C 0.6409(3) 0.71577(11) 0.72802(11) 0.0651(5) Uani 1 1 d . . . . .
H16 H 0.6655 0.7154 0.7754 0.078 Uiso 1 1 calc R . . . .
C37 C 1.1950(3) -0.14916(11) 0.60485(15) 0.0771(6) Uani 1 1 d . . . . .
H37 H 1.2561 -0.1765 0.5733 0.092 Uiso 1 1 calc R . . . .
C4 C 0.4392(3) 0.43383(10) 0.66210(11) 0.0654(5) Uani 1 1 d . . . . .
H4 H 0.5263 0.4075 0.6817 0.078 Uiso 1 1 calc R . . . .

loop_
_atom_site_aniso_label
_atom_site_aniso_U_11
_atom_site_aniso_U_22
_atom_site_aniso_U_33
_atom_site_aniso_U_23
_atom_site_aniso_U_13
_atom_site_aniso_U_12
O2 0.0790(11) 0.0693(8) 0.0887(10) 0.0086(8) -0.0047(8) 0.0294(8)
C25 0.0418(8) 0.0387(7) 0.0420(7) -0.0016(6) -0.0019(6) -0.0041(6)
C7 0.0469(9) 0.0381(7) 0.0412(7) -0.0033(6) 0.0015(6) 0.0010(6)
C6 0.0455(8) 0.0375(7) 0.0449(7) 0.0000(6) 0.0017(6) 0.0019(6)
C14 0.0482(9) 0.0376(7) 0.0504(8) 0.0020(6) 0.0001(7) 0.0005(6)
C26 0.0432(8) 0.0389(7) 0.0411(7) -0.0004(6) -0.0037(6) -0.0038(6)
C2 0.0627(10) 0.0394(8) 0.0518(9) -0.0033(7) 0.0045(8) -0.0038(7)
C10 0.0527(9) 0.0384(7) 0.0459(8) 0.0021(6) -0.0017(7) -0.0024(6)
O1 0.1131(16) 0.0615(9) 0.1403(17) 0.0058(10) -0.0278(13) -0.0400(10)
C22 0.0382(8) 0.0599(9) 0.0579(9) -0.0069(8) -0.0016(7) 0.0006(7)
C21 0.0478(9) 0.0449(8) 0.0473(8) -0.0046(6) -0.0060(7) 0.0027(6)
C33 0.0399(8) 0.0415(7) 0.0578(9) -0.0048(6) 0.0005(6) -0.0038(6)
C24 0.0472(9) 0.0388(7) 0.0557(8) 0.0007(6) -0.0002(7) -0.0050(6)
C29 0.0416(8) 0.0454(7) 0.0466(7) -0.0027(6) -0.0006(6) -0.0010(6)
C34 0.0493(9) 0.0448(8) 0.0617(9) 0.0008(7) 0.0006(7) -0.0010(7)
C8 0.0478(9) 0.0461(8) 0.0577(9) -0.0025(7) -0.0114(7) 0.0005(7)
C15 0.0558(10) 0.0512(9) 0.0527(9) 0.0041(7) -0.0013(7) -0.0078(7)
C27 0.0529(10) 0.0405(7) 0.0567(9) 0.0100(7) -0.0047(7) -0.0065(7)
C30 0.0462(9) 0.0622(10) 0.0509(8) 0.0043(8) 0.0064(7) -0.0032(7)
C11 0.0729(12) 0.0408(8) 0.0587(9) 0.0091(7) -0.0169(9) -0.0065(8)
C5 0.0474(9) 0.0504(9) 0.0657(10) 0.0014(8) -0.0035(8) 0.0067(7)
C23 0.0454(9) 0.0534(9) 0.0608(10) 0.0001(7) 0.0019(7) -0.0127(7)
C3 0.0818(13) 0.0351(8) 0.0691(11) 0.0024(8) 0.0011(10) 0.0040(8)
C28 0.0700(13) 0.0462(9) 0.0734(12) 0.0153(8) -0.0080(10) -0.0005(8)
C31 0.0580(11) 0.0658(11) 0.0584(10) 0.0202(8) 0.0053(8) -0.0063(9)
C20 0.0650(11) 0.0490(8) 0.0576(10) 0.0003(8) -0.0102(8) 0.0109(8)
C19 0.0638(11) 0.0492(9) 0.0571(9) 0.0074(8) -0.0004(8) -0.0071(8)
C13 0.0487(11) 0.0698(11) 0.0899(14) -0.0155(11) -0.0038(10) 0.0124(9)
C12 0.0805(14) 0.0535(9) 0.0667(11) 0.0110(9) -0.0311(10) -0.0076(9)
C18 0.0724(13) 0.0545(10) 0.0809(13) 0.0112(10) 0.0036(11) -0.0201(9)
C38 0.0625(12) 0.0526(9) 0.0725(12) -0.0123(8) 0.0115(9) 0.0016(8)
C9 0.0618(12) 0.0625(11) 0.0709(12) -0.0060(9) -0.0170(9) -0.0125(9)
C35 0.0593(11) 0.0522(9) 0.0822(13) 0.0155(9) -0.0067(9) -0.0022(8)
C36 0.0618(12) 0.0430(9) 0.122(2) 0.0090(11) -0.0011(12) 0.0076(8)
C1 0.0736(13) 0.0512(9) 0.0710(11) -0.0068(9) -0.0010(10) -0.0184(9)
C17 0.0693(14) 0.0569(10) 0.0898(14) -0.0045(10) -0.0116(11) -0.0199(10)
C32 0.0762(13) 0.0486(9) 0.0779(13) 0.0022(9) -0.0157(10) -0.0187(9)
C16 0.0710(13) 0.0634(11) 0.0610(10) -0.0058(9) -0.0105(9) -0.0099(9)
C37 0.0698(14) 0.0479(9) 0.1136(18) -0.0138(11) 0.0192(13) 0.0078(9)
C4 0.0708(13) 0.0479(9) 0.0775(12) 0.0061(9) -0.0094(10) 0.0183(9)

_geom_special_details            
;
 All esds (except the esd in the dihedral angle between two l.s. planes)
 are estimated using the full covariance matrix.  The cell esds are taken
 into account individually in the estimation of esds in distances, angles
 and torsion angles; correlations between esds in cell parameters are only
 used when they are defined by crystal symmetry.  An approximate (isotropic)
 treatment of cell esds is used for estimating esds involving l.s. planes.
;
loop_
_geom_bond_atom_site_label_1
_geom_bond_atom_site_label_2
_geom_bond_distance
_geom_bond_site_symmetry_2
_geom_bond_publ_flag
O2 C20 1.219(2) . ?
C25 C26 1.395(2) . ?
C25 C24 1.398(2) . ?
C25 C29 1.479(2) . ?
C7 C6 1.389(2) . ?
C7 C2 1.381(2) . ?
C7 C8 1.505(2) . ?
C6 C10 1.485(2) . ?
C6 C5 1.393(2) . ?
C14 C10 1.483(2) . ?
C14 C15 1.394(2) . ?
C14 C19 1.395(2) . ?
C26 C21 1.374(2) . ?
C26 C27 1.511(2) . ?
C2 C3 1.390(3) . ?
C2 C1 1.484(3) . ?
C10 C11 1.341(2) . ?
O1 C1 1.206(2) . ?
C22 H22 0.9300 . ?
C22 C21 1.399(2) . ?
C22 C23 1.377(3) . ?
C21 C20 1.485(2) . ?
C33 C29 1.485(2) . ?
C33 C34 1.394(2) . ?
C33 C38 1.393(2) . ?
C24 H24 0.9300 . ?
C24 C23 1.398(3) . ?
C29 C30 1.345(2) . ?
C34 H34 0.9300 . ?
C34 C35 1.389(2) . ?
C8 C13 1.536(3) . ?
C8 C12 1.528(3) . ?
C8 C9 1.545(2) . ?
C15 H15 0.9300 . ?
C15 C16 1.379(3) . ?
C27 C28 1.544(2) . ?
C27 C31 1.523(3) . ?
C27 C32 1.534(3) . ?
C30 H30 0.9300 . ?
C30 C31 1.508(3) . ?
C11 H11 0.9300 . ?
C11 C12 1.509(3) . ?
C5 H5 0.9300 . ?
C5 C4 1.398(3) . ?
C23 H23 0.9300 . ?
C3 H3 0.9300 . ?
C3 C4 1.377(3) . ?
C28 H28A 0.9700 . ?
C28 H28B 0.9700 . ?
C28 C20 1.516(3) . ?
C31 H31A 0.9700 . ?
C31 H31B 0.9700 . ?
C19 H19 0.9300 . ?
C19 C18 1.382(3) . ?
C13 H13A 0.9600 . ?
C13 H13B 0.9600 . ?
C13 H13C 0.9600 . ?
C12 H12A 0.9700 . ?
C12 H12B 0.9700 . ?
C18 H18 0.9300 . ?
C18 C17 1.370(3) . ?
C38 H38 0.9300 . ?
C38 C37 1.380(3) . ?
C9 H9A 0.9700 . ?
C9 H9B 0.9700 . ?
C9 C1 1.519(3) . ?
C35 H35 0.9300 . ?
C35 C36 1.383(3) . ?
C36 H36 0.9300 . ?
C36 C37 1.373(4) . ?
C17 H17 0.9300 . ?
C17 C16 1.378(3) . ?
C32 H32A 0.9600 . ?
C32 H32B 0.9600 . ?
C32 H32C 0.9600 . ?
C16 H16 0.9300 . ?
C37 H37 0.9300 . ?
C4 H4 0.9300 . ?

loop_
_geom_angle_atom_site_label_1
_geom_angle_atom_site_label_2
_geom_angle_atom_site_label_3
_geom_angle
_geom_angle_site_symmetry_1
_geom_angle_site_symmetry_3
_geom_angle_publ_flag
C26 C25 C24 116.18(14) . . ?
C26 C25 C29 116.90(14) . . ?
C24 C25 C29 126.60(14) . . ?
C6 C7 C8 124.02(13) . . ?
C2 C7 C6 122.64(16) . . ?
C2 C7 C8 113.34(15) . . ?
C7 C6 C10 116.74(14) . . ?
C7 C6 C5 116.30(14) . . ?
C5 C6 C10 126.78(15) . . ?
C15 C14 C10 120.64(14) . . ?
C15 C14 C19 118.04(16) . . ?
C19 C14 C10 121.27(15) . . ?
C25 C26 C27 123.71(14) . . ?
C21 C26 C25 122.87(14) . . ?
C21 C26 C27 113.41(14) . . ?
C7 C2 C3 120.60(17) . . ?
C7 C2 C1 107.82(16) . . ?
C3 C2 C1 131.45(16) . . ?
C14 C10 C6 121.14(14) . . ?
C11 C10 C6 117.99(15) . . ?
C11 C10 C14 120.87(14) . . ?
C21 C22 H22 121.2 . . ?
C23 C22 H22 121.2 . . ?
C23 C22 C21 117.66(16) . . ?
C26 C21 C22 120.40(15) . . ?
C26 C21 C20 108.24(15) . . ?
C22 C21 C20 131.31(16) . . ?
C34 C33 C29 120.70(15) . . ?
C38 C33 C29 120.83(16) . . ?
C38 C33 C34 118.37(16) . . ?
C25 C24 H24 119.5 . . ?
C25 C24 C23 121.01(15) . . ?
C23 C24 H24 119.5 . . ?
C25 C29 C33 121.36(14) . . ?
C30 C29 C25 118.05(15) . . ?
C30 C29 C33 120.58(15) . . ?
C33 C34 H34 119.7 . . ?
C35 C34 C33 120.68(18) . . ?
C35 C34 H34 119.7 . . ?
C7 C8 C13 108.83(14) . . ?
C7 C8 C12 107.34(16) . . ?
C7 C8 C9 102.00(13) . . ?
C13 C8 C9 110.44(17) . . ?
C12 C8 C13 111.00(16) . . ?
C12 C8 C9 116.57(15) . . ?
C14 C15 H15 119.6 . . ?
C16 C15 C14 120.75(17) . . ?
C16 C15 H15 119.6 . . ?
C26 C27 C28 101.66(14) . . ?
C26 C27 C31 107.87(13) . . ?
C26 C27 C32 108.78(14) . . ?
C31 C27 C28 116.89(16) . . ?
C31 C27 C32 110.57(17) . . ?
C32 C27 C28 110.44(16) . . ?
C29 C30 H30 117.6 . . ?
C29 C30 C31 124.83(16) . . ?
C31 C30 H30 117.6 . . ?
C10 C11 H11 117.8 . . ?
C10 C11 C12 124.30(15) . . ?
C12 C11 H11 117.8 . . ?
C6 C5 H5 119.4 . . ?
C6 C5 C4 121.18(18) . . ?
C4 C5 H5 119.4 . . ?
C22 C23 C24 121.65(16) . . ?
C22 C23 H23 119.2 . . ?
C24 C23 H23 119.2 . . ?
C2 C3 H3 121.2 . . ?
C4 C3 C2 117.64(15) . . ?
C4 C3 H3 121.2 . . ?
C27 C28 H28A 110.5 . . ?
C27 C28 H28B 110.5 . . ?
H28A C28 H28B 108.7 . . ?
C20 C28 C27 106.04(14) . . ?
C20 C28 H28A 110.5 . . ?
C20 C28 H28B 110.5 . . ?
C27 C31 H31A 109.3 . . ?
C27 C31 H31B 109.3 . . ?
C30 C31 C27 111.48(14) . . ?
C30 C31 H31A 109.3 . . ?
C30 C31 H31B 109.3 . . ?
H31A C31 H31B 108.0 . . ?
O2 C20 C21 126.3(2) . . ?
O2 C20 C28 126.55(17) . . ?
C21 C20 C28 107.09(15) . . ?
C14 C19 H19 119.7 . . ?
C18 C19 C14 120.64(18) . . ?
C18 C19 H19 119.7 . . ?
C8 C13 H13A 109.5 . . ?
C8 C13 H13B 109.5 . . ?
C8 C13 H13C 109.5 . . ?
H13A C13 H13B 109.5 . . ?
H13A C13 H13C 109.5 . . ?
H13B C13 H13C 109.5 . . ?
C8 C12 H12A 109.5 . . ?
C8 C12 H12B 109.5 . . ?
C11 C12 C8 110.58(14) . . ?
C11 C12 H12A 109.5 . . ?
C11 C12 H12B 109.5 . . ?
H12A C12 H12B 108.1 . . ?
C19 C18 H18 119.8 . . ?
C17 C18 C19 120.42(19) . . ?
C17 C18 H18 119.8 . . ?
C33 C38 H38 119.8 . . ?
C37 C38 C33 120.4(2) . . ?
C37 C38 H38 119.8 . . ?
C8 C9 H9A 110.7 . . ?
C8 C9 H9B 110.7 . . ?
H9A C9 H9B 108.8 . . ?
C1 C9 C8 105.43(15) . . ?
C1 C9 H9A 110.7 . . ?
C1 C9 H9B 110.7 . . ?
C34 C35 H35 120.0 . . ?
C36 C35 C34 120.0(2) . . ?
C36 C35 H35 120.0 . . ?
C35 C36 H36 120.2 . . ?
C37 C36 C35 119.62(19) . . ?
C37 C36 H36 120.2 . . ?
C2 C1 C9 107.43(15) . . ?
O1 C1 C2 126.9(2) . . ?
O1 C1 C9 125.6(2) . . ?
C18 C17 H17 120.1 . . ?
C18 C17 C16 119.84(19) . . ?
C16 C17 H17 120.1 . . ?
C27 C32 H32A 109.5 . . ?
C27 C32 H32B 109.5 . . ?
C27 C32 H32C 109.5 . . ?
H32A C32 H32B 109.5 . . ?
H32A C32 H32C 109.5 . . ?
H32B C32 H32C 109.5 . . ?
C15 C16 H16 119.8 . . ?
C17 C16 C15 120.30(19) . . ?
C17 C16 H16 119.8 . . ?
C38 C37 H37 119.5 . . ?
C36 C37 C38 120.9(2) . . ?
C36 C37 H37 119.5 . . ?
C5 C4 H4 119.2 . . ?
C3 C4 C5 121.51(17) . . ?
C3 C4 H4 119.2 . . ?

_shelx_res_file                  
;
    cu_190326a_0m.res created by SHELXL-2014/7

TITL cu_190326a_0m_a.res in P2(1)2(1)2(1)
REM Old TITL cu_190326a_0m in P212121 #19
REM SHELXT solution in P2(1)2(1)2(1)
REM R1 0.132, Rweak 0.033, Alpha 0.007, Orientation as input
REM Flack x = 0.135 ( 0.087 ) from Parsons' quotients
REM Formula found by SHELXT: C36 N2 O2
CELL 1.54178 7.922 18.8611 19.2017 90 90 90
ZERR 8 0.0002 0.0004 0.0005 0 0 0
LATT -1
SYMM 0.5-X,-Y,0.5+Z
SYMM -X,0.5+Y,0.5-Z
SYMM 0.5+X,0.5-Y,-Z
SFAC C H O
UNIT 152 128 8

L.S. 20
PLAN  5
TEMP 23
BOND $H
list 4
fmap 2
ACTA
OMIT 0 0 14
REM <olex2.extras>
REM <HklSrc "%.\\cu_190326a_0m.hkl">
REM </olex2.extras>

WGHT    0.054800    0.132300
FVAR       1.60386
O2    3    0.380283    0.229093    0.591826    11.00000    0.07896    0.06932 =
         0.08874    0.00858   -0.00470    0.02935
C25   1    0.752410    0.032502    0.624754    11.00000    0.04182    0.03866 =
         0.04204   -0.00162   -0.00186   -0.00407
C7    1    0.182335    0.513958    0.608969    11.00000    0.04691    0.03811 =
         0.04121   -0.00328    0.00151    0.00096
C6    1    0.333229    0.548327    0.623773    11.00000    0.04545    0.03751 =
         0.04487    0.00005    0.00165    0.00191
C14   1    0.481288    0.670249    0.630957    11.00000    0.04821    0.03762 =
         0.05043    0.00202    0.00010    0.00053
C26   1    0.694704    0.101105    0.611673    11.00000    0.04321    0.03893 =
         0.04106   -0.00044   -0.00370   -0.00382
C2    1    0.161927    0.441676    0.616738    11.00000    0.06271    0.03943 =
         0.05177   -0.00327    0.00446   -0.00376
C10   1    0.345094    0.624110    0.603436    11.00000    0.05274    0.03844 =
         0.04594    0.00207   -0.00166   -0.00236
O1    3   -0.070009    0.364509    0.587540    11.00000    0.11306    0.06146 =
         0.14025    0.00584   -0.02776   -0.03997
C22   1    0.409306    0.071987    0.643654    11.00000    0.03825    0.05993 =
         0.05795   -0.00686   -0.00161    0.00062
AFIX  43
H22   2    0.296759    0.084760    0.649343    11.00000   -1.20000
AFIX   0
C21   1    0.528022    0.120221    0.617852    11.00000    0.04782    0.04495 =
         0.04729   -0.00455   -0.00602    0.00269
C33   1    1.013647   -0.049473    0.627698    11.00000    0.03993    0.04146 =
         0.05782   -0.00482    0.00051   -0.00376
C24   1    0.632897   -0.015456    0.650198    11.00000    0.04719    0.03875 =
         0.05571    0.00072   -0.00018   -0.00495
AFIX  43
H24   2    0.665556   -0.061631    0.660547    11.00000   -1.20000
AFIX   0
C29   1    0.927722    0.016126    0.603788    11.00000    0.04158    0.04540 =
         0.04655   -0.00269   -0.00059   -0.00100
C34   1    1.013675   -0.068234    0.697944    11.00000    0.04929    0.04477 =
         0.06172    0.00079    0.00059   -0.00097
AFIX  43
H34   2    0.951509   -0.041570    0.729599    11.00000   -1.20000
AFIX   0

C8    1    0.026582    0.550776    0.582367    11.00000    0.04777    0.04606 =
         0.05774   -0.00253   -0.01135    0.00051
C15   1    0.520676    0.670204    0.701712    11.00000    0.05581    0.05118 =
         0.05265    0.00413   -0.00127   -0.00783
AFIX  43
H15   2    0.465217    0.639088    0.731513    11.00000   -1.20000
AFIX   0

C27   1    0.807628    0.161246    0.588588    11.00000    0.05293    0.04053 =
         0.05668    0.00997   -0.00472   -0.00654
C30   1    1.007287    0.062057    0.561423    11.00000    0.04622    0.06222 =
         0.05090    0.00431    0.00638   -0.00317
AFIX  43
H30   2    1.115061    0.050073    0.546254    11.00000   -1.20000
AFIX   0

C11   1    0.228283    0.649818    0.559658    11.00000    0.07288    0.04076 =
         0.05866    0.00911   -0.01690   -0.00654
AFIX  43
H11   2    0.236666    0.697166    0.546587    11.00000   -1.20000
AFIX   0
C5    1    0.461771    0.506543    0.651394    11.00000    0.04743    0.05042 =
         0.06570    0.00143   -0.00355    0.00675
AFIX  43
H5    2    0.564440    0.527374    0.662922    11.00000   -1.20000
AFIX   0

C23   1    0.464984    0.004920    0.660334    11.00000    0.04540    0.05344 =
         0.06083    0.00008    0.00186   -0.01269
AFIX  43
H23   2    0.388992   -0.027623    0.678800    11.00000   -1.20000
AFIX   0

C3    1    0.290962    0.400306    0.644256    11.00000    0.08184    0.03509 =
         0.06915    0.00239    0.00112    0.00403
AFIX  43
H3    2    0.277631    0.351717    0.650394    11.00000   -1.20000
AFIX   0

C28   1    0.677691    0.215078    0.560307    11.00000    0.07001    0.04621 =
         0.07337    0.01532   -0.00804   -0.00045
AFIX  23
H28A  2    0.707031    0.262821    0.574665    11.00000   -1.20000
H28B  2    0.673996    0.213456    0.509839    11.00000   -1.20000
AFIX   0
C31   1    0.934647    0.131539    0.536712    11.00000    0.05797    0.06578 =
         0.05838    0.02022    0.00525   -0.00634
AFIX  23
H31A  2    0.879665    0.124542    0.492102    11.00000   -1.20000
H31B  2    1.025333    0.165454    0.530207    11.00000   -1.20000
AFIX   0
C20   1    0.508737    0.193523    0.590799    11.00000    0.06499    0.04900 =
         0.05759    0.00031   -0.01015    0.01093

C19   1    0.568822    0.716887    0.587650    11.00000    0.06375    0.04916 =
         0.05710    0.00737   -0.00038   -0.00705
AFIX  43
H19   2    0.546116    0.717396    0.540134    11.00000   -1.20000
AFIX   0
C13   1   -0.066054    0.584866    0.644136    11.00000    0.04871    0.06984 =
         0.08987   -0.01551   -0.00380    0.01240
AFIX 137
H13A  2   -0.096452    0.548832    0.677143    11.00000   -1.50000
H13B  2   -0.166193    0.608171    0.627743    11.00000   -1.50000
H13C  2    0.006577    0.618904    0.666131    11.00000   -1.50000
AFIX   0
C12   1    0.084090    0.606965    0.530201    11.00000    0.08052    0.05352 =
         0.06672    0.01103   -0.03106   -0.00759
AFIX  23
H12A  2    0.119833    0.584124    0.487410    11.00000   -1.20000
H12B  2   -0.009555    0.638193    0.519322    11.00000   -1.20000
AFIX   0
C18   1    0.688967    0.762344    0.614678    11.00000    0.07243    0.05450 =
         0.08085    0.01123    0.00362   -0.02011
AFIX  43
H18   2    0.745840    0.793424    0.585297    11.00000   -1.20000
AFIX   0

C38   1    1.103946   -0.091624    0.581183    11.00000    0.06247    0.05257 =
         0.07254   -0.01231    0.01150    0.00159
AFIX  43
H38   2    1.102826   -0.080924    0.533906    11.00000   -1.20000
AFIX   0

C9    1   -0.077016    0.488258    0.552829    11.00000    0.06177    0.06253 =
         0.07093   -0.00598   -0.01701   -0.01247
AFIX  23
H9A   2   -0.195649    0.493622    0.564170    11.00000   -1.20000
H9B   2   -0.065218    0.485635    0.502614    11.00000   -1.20000
AFIX   0

C35   1    1.105584   -0.126326    0.721116    11.00000    0.05933    0.05215 =
         0.08219    0.01553   -0.00668   -0.00221
AFIX  43
H35   2    1.105770   -0.138090    0.768150    11.00000   -1.20000
AFIX   0
C36   1    1.196815   -0.166667    0.674228    11.00000    0.06177    0.04299 =
         0.12248    0.00898   -0.00106    0.00765
AFIX  43
H36   2    1.259020   -0.205440    0.689611    11.00000   -1.20000
AFIX   0

C1    1   -0.004837    0.422298    0.587119    11.00000    0.07356    0.05121 =
         0.07102   -0.00678   -0.00103   -0.01840
C17   1    0.724803    0.761908    0.684472    11.00000    0.06932    0.05685 =
         0.08981   -0.00454   -0.01164   -0.01986
AFIX  43
H17   2    0.805558    0.792684    0.702414    11.00000   -1.20000
AFIX   0

C32   1    0.898410    0.191538    0.652598    11.00000    0.07623    0.04861 =
         0.07791    0.00215   -0.01570   -0.01868
AFIX 137
H32A  2    0.816460    0.208567    0.685410    11.00000   -1.50000
H32B  2    0.970264    0.229937    0.638523    11.00000   -1.50000
H32C  2    0.965306    0.155062    0.673908    11.00000   -1.50000
AFIX   0

C16   1    0.640933    0.715771    0.728018    11.00000    0.07100    0.06340 =
         0.06104   -0.00578   -0.01048   -0.00994
AFIX  43
H16   2    0.665535    0.715356    0.775374    11.00000   -1.20000
AFIX   0

C37   1    1.195044   -0.149159    0.604850    11.00000    0.06979    0.04786 =
         0.11359   -0.01379    0.01920    0.00783
AFIX  43
H37   2    1.256093   -0.176451    0.573342    11.00000   -1.20000
AFIX   0

C4    1    0.439231    0.433833    0.662103    11.00000    0.07080    0.04786 =
         0.07747    0.00608   -0.00936    0.01832
AFIX  43
H4    2    0.526350    0.407505    0.681728    11.00000   -1.20000
AFIX   0
HKLF 4

REM  cu_190326a_0m_a.res in P2(1)2(1)2(1)
REM R1 =  0.0317 for    5090 Fo > 4sig(Fo)  and  0.0325 for all    5208 data
REM    363 parameters refined using      0 restraints

END

WGHT      0.0548      0.1323

REM Highest difference peak  0.105,  deepest hole -0.096,  1-sigma level  0.022
Q1    1   0.9640 -0.0200  0.6167  11.00000  0.05    0.11
Q2    1   0.0954  0.5359  0.6000  11.00000  0.05    0.10
Q3    1   0.9423  0.0185  0.5633  11.00000  0.05    0.10
Q4    1   0.3405  0.5874  0.6140  11.00000  0.05    0.09
Q5    1  -0.0367  0.5192  0.5662  11.00000  0.05    0.09
;
_shelx_res_checksum              84702
_olex2_submission_special_instructions 'No special instructions were received'
